# Supplementary material for: ROS Consumers or Producers? Interpreting Transcriptomic Data by AlphaFold Modeling Provides Insights into Class III Peroxidase Functions in Response to Biotic and Abiotic Stresses
Source: Int J Mol Sci. 2023 May 5;24(9):8297. doi: 10.3390/ijms24098297 (PMC10179425; doi:10.3390/ijms24098297)
Supplement: Supplementary file 1 [file ijms-24-08297-s001.zip]

Archive with 10 entries (9 files):
- Supplementary File/
- Supplementary File/All_AtPERs_amino-acid_sequences.fa
- Suppl_Figure_S1_Callus Formation 03 01 2023.png
- Suppl_Figure_S2_phylo_tree Phylogram 03 01 2023 Version 0.3.png
- Suppl_Figure_S3_AlphaFold Confidence 02 23 2023 Version 0.3.png
- Suppl_Figure_S4a-PER01.png
- Suppl_Figure_S4b-PER33.png
- Suppl_Figure_S4c-PER44.png
- Suppl_Figure_S4d-PER53.png
- Suppl_Figure_S5_Full Multiple Sequence Alignment-withButtons.png
