# Supplementary material for: ROS Consumers or Producers? Interpreting Transcriptomic Data by AlphaFold Modeling Provides Insights into Class III Peroxidase Functions in Response to Biotic and Abiotic Stresses
Source: Int J Mol Sci. 2023 May 5;24(9):8297. doi: 10.3390/ijms24098297 (PMC10179425; doi:10.3390/ijms24098297)
Supplement: Supplementary file 1 [file ijms-24-08297-s001.zip › Supplementary File/All_AtPERs_amino-acid_sequences.fa]

>PER71_R/40-328
YL--TTCPRAETIVRNAVNAGFSSDPRIAPGILRMHFHDCFVQGCDGSILIS-----GANTERTAGPNLN--
LQGFEVIDNAKTQLEA--ACPGVVSCADILALAARDTVILTQG--TGWQV-PTGRRDGRVS-LASNANN-LP
GPRDSVAVQQQKFSALGL-NTRDLVVLV-GGHTIGTAGCGVFRNRL-FN-TT-GQTADPTI--DPTFLAQLQ
-TQCP--QN-GDGSVRVDL--DTGSGSTWDTSYYNNLSRGRGVLQSDQVLW--TD----P-ATRPIVQQ---
LMAPRS-----TFNVEFARSMVRMSNI-GVVTG-AN--GEIRRVCSAVN
>PER33_R/38-336
YD--TSCPTVTNIVRDTIVNELRSDPRIAGSILRLHFHDCFVNGCDASILLDNTT--SFRTEKDALGNAN-S
ARGFPVIDRMKAAVER--ACPRTVSCADMLTIAAQQSVTLAGG--PSWKV-PLGRRDSLQAFLDLANAN-LP
APFFTLPQLKANFKNVGLDRPSDLVALS-GAHTFGKNQCRFIMDRL-YNFSN-TGLPDPTL--NTTYLQTLR
-GQCP--RN-GNQSVLVDF--DLRTPLVFDNKYYVNLKEQKGLIQSDQELFSSPN----ATDTIPLVRA---
YADGTQ-----TFFNAFVEAMNRMGNI-TPTTG-TQ--GQIRLNCRVVN
>PER34_R/37-335
YD--RSCPNVTNIVRETIVNELRSDPRIAASILRLHFHDCFVNGCDASILLDNTT--SFRTEKDAFGNAN-S
ARGFPVIDRMKAAVER--ACPRTVSCADMLTIAAQQSVTLAGG--PSWRV-PLGRRDSLQAFLELANAN-LP
APFFTLPQLKASFRNVGLDRPSDLVALS-GGHTFGKNQCQFILDRLY-NFSN-TGLPDPTL--NTTYLQTLR
-GLCP-LNG-N-RSALVDF--DLRTPTVFDNKYYVNLKERKGLIQSDQELFSSPN----ATDTIPLVRA---
YADGTQ-----TFFNAFVEAMNRMGNI-TPTTG-TQ--GQIRLNCRVVN
>PER32_R/36-334
YD--NTCPSVFTIVRDTIVNELRSDPRIAASILRLHFHDCFVNGCDASILLDNTT--SFRTEKDAAPNAN-S
ARGFPVIDRMKAAVET--ACPRTVSCADILTIAAQQAVNLAGG--PSWRV-PLGRRDSLQAFFALANTN-LP
APFFTLPQLKASFQNVGLDRPSDLVALS-GGHTFGKNQCQFIMDRL-YNFSN-TGLPDPTL--NTTYLQTLR
-GQCP--RN-GNQTVLVDF--DLRTPTVFDNKYYVNLKELKGLIQTDQELFSSPN----ATDTIPLVRE---
YADGTQ-----KFFNAFVEAMNRMGNI-TPLTG-TQ--GQIRQNCRVVN
>PER37_R/29-327
YD--KTCPQVFDIATTTIVNALRSDPRIAASILRLHFHDCFVNGCDASILLDNTT--SFRTEKDAFGNAN-S
ARGFDVIDKMKAAVEK--ACPKTVSCADLLAIAAQESVVLAGG--PSWRV-PNGRRDSLRGFMDLANDN-LP
APFFTLNQLKDRFKNVGLDRASDLVALS-GGHTFGKNQCQFIMDRLY-NFSN-TGLPDPTL--DKSYLSTLR
-KQCP-RNG-N-QSVLVDF--DLRTPTLFDNKYYVNLKENKGLIQSDQELFSSPD----ASDTLPLVRE---
YADGQG-----KFFDAFAKAMIRMSSL-SPLTG-KQ--GEIRLNCRVVN
>PER38_R/29-327
YD--KTCPQVFDIVTNTIVNALRSDPRIAASILRLHFHDCFVNGCDASILLDNTT--SFRTEKDAFGNAN-S
ARGFDVIDKMKAAIEK--ACPRTVSCADMLAIAAKESIVLAGG--PSWMV-PNGRRDSLRGFMDLANDN-LP
GPSSTLKQLKDRFKNVGLDRSSDLVALS-GGHTFGKSQCQFIMDRLY-NFGE-TGLPDPTL--DKSYLATLR
-KQCP-RNG-N-QSVLVDF--DLRTPTLFDNKYYVNLKENKGLIQSDQELFSSPD----AADTLPLVRA---
YADGQG-----TFFDAFVKAIIRMSSL-SPLTG-KQ--GEIRLNCRVVN
>PER22_R/36-333
YF--GTCPFVFDIIGNIIVDELQTDPRIAASLLRLHFHDCFVRGCDASILLDNST--SFRTEKDAAPNAN-S
ARGFNVIDRMKVALER--ACPGRVSCADILTIASQISVLLSGG--PWWPV-PLGRRDSVEAFFALANTA-LP
SPFFNLTQLKTAFADVGLNRTSDLVALS-GGHTFGRAQCQFVTPRL-YNFNG-TNSPDPSL--NPTYLVELR
-RLCP--QN-GNGTVLVNF--DVVTPDAFDSQYYTNLRNGKGLIQSDQELFSTPG----A-DTIPLVNQ---
YSSDMS-----VFFRAFIDAMIRMGNL-RPLTG-TQ--GEIRQNCRVVN
>PER23_R/36-333
YF--RTCPPIFNIIGDTIVNELRTDPRIAASLLRLHFHDCFVRGCDASILLDNST--SFRTEKDAAPNKN-S
VRGFDVIDRMKAAIER--ACPRTVSCADIITIASQISVLLSGG--PWWPV-PLGRRDSVEAFFALANTA-LP
SPFSTLTQLKTAFADVGLNRPSDLVALS-GGHTFGKAQCQFVTPRL-YNFNG-TNRPDPSL--NPTYLVELR
-RLCP--QN-GNGTVLVNF--DSVTPTTFDRQYYTNLLNGKGLIQSDQVLFSTPG----A-DTIPLVNQ---
YSSNTF-----VFFGAFVDAMIRMGNL-KPLTG-TQ--GEIRQNCRVVN
>PER58_R/30-329
YS--TTCPNVTAIARGLIERASRNDVRLTAKVMRLHFHDCFVNGCDGSVLLDAAPADGVEGEKEAFQNAG-S
LDGFEVIDDIKTALEN--VCPGVVSCADILAIAAEISVALAGG--PSLDV-LLGRRDGRTA-IRADAVAALP
LGPDSLEILTSKFSVHNL-DTTDLVALS-GAHTFGRVQCGVINNRL-HNFSGNSGQSDPSI--EPEFLQTLR
-RQCP--QG-GDLTARANL--DPTSPDSFDNDYFKNLQNNRGVIESDQILFSSTG----A-PTVSLVNR---
FAENQN-----EFFTNFARSMIKMGNV-RILTG-RE--GEIRRDCRRVN
>PER53_R/37-333
YS--GTCPNASAIVRSTIQQALQSDTRIGASLIRLHFHDCFVNGCDASILLDDTG--SIQSEKNAGPNVN-S
ARGFNVVDNIKTALEN--ACPGVVSCSDVLALASEASVSLAGG--PSWTV-LLGRRDSLTANLAGANSS-IP
SPIESLSNITFKFSAVGL-NTNDLVALS-GAHTFGRARCGVFNNRL-FNFSG-TGNPDPTL--NSTLLSTLQ
-QLCP--QN-GSASTITNL--DLSTPDAFDNNYFANLQSNDGLLQSDQELFSTTG----S-STIAIVTS---
FASNQT-----LFFQAFAQSMINMGNI-SPLTG-SN--GEIRLDCKKVN
>PER54_R/38-334
YS--GTCPNASAIVRSTIQQALQSDARIGGSLIRLHFHDCFVNGCDGSLLLDDTS--SIQSEKNAPANAN-S
TRGFNVVDSIKTALEN--ACPGIVSCSDILALASEASVSLAGG--PSWTV-LLGRRDGLTANLSGANSS-LP
SPFEGLNNITSKFVAVGL-KTTDVVSLS-GAHTFGRGQCVTFNNRL-FNFNG-TGNPDPTL--NSTLLSSLQ
-QLCP--QN-GSNTGITNL--DLSTPDAFDNNYFTNLQSNNGLLQSDQELFSNTG----S-ATVPIVNS---
FASNQT-----LFFEAFVQSMIKMGNI-SPLTG-SS--GEIRQDCKVVN
>PER59_R/35-327
YA--KSCPNLVQIVRKQVAIALKAEIRMAASLIRLHFHDCFVNGCDASLLLDGAD--SEKL----AIPNINS
ARGFEVIDTIKAAVEN--ACPGVVSCADILTLAARDSVVLSGG--PGWRV-ALGRKDGLVANQNSANN--LP
SPFEPLDAIIAKFVAVNL-NITDVVALS-GAHTFGQAKCAVFSNRL-FNFTG-LGNPDATL--ETSLLSNLQ
-TVCP---LGGNSNITAPL--DRSTTDTFDNNYFKNLLEGKGLLSSDQILF--SSDLAVN-TTKKLVEA---
YSRSQS-----LFFRDFTCAMIRMG---NISNG-AS--GEVRTNCRVIN
>PER10_R/53-350
YD--RSCPRLQTIVKSGVWRAFKDDSRIAASLLRLHFHDCFVNGCDGSILLNDSE--DFKGEKNAQPNRN-S
VRGFEVIEDIKSDIES--SCPLTVSCADIVALAAREAVVLTGG--PFWPV-PLGRRDSLTASEQAANTN-LP
SPFEALENITAKFVTLGLD-LKDVVVLS-GAHTIGFAQCFVIKHRLF-NFKG-SGQPDPNLAASSALLSKLK
-DTCPNVDS-S-DSKLAAL--DAASSVKFDNAYYVNLMNNIGLLDSDQTLMTDPT----AA---ALVKS---
YSENPY-----LFSRDFAVSMVKMGNI-GVMTG-SD--GVIRGKCGFPG
>PER04_R/26-315
YD--QTCQNALSTIRSSIRTAISRERRMAASLIRLHFHDCFVNGCDASVMLVATP--TMESERDSLANFQ-S
ARGFEVIDQAKSAVES--VCPGVVSCADIIAVAARDASEYVGG--PRYDV-KVGRRDSTNAFRAIADR-DLP
NFRASLNDLSELFLRKGL-NTRDLVALS-GAHTLGQAQCLTFKGRL-YDNSS-------DI--DAGFSSTRK
-RRCP--VN-GGDTTLAPL--DQVTPNSFDNNYYRNLMQKKGLLESDQVLF--GT----GASTDSIVTE---
YSRNPS-----RFASDFSAAMIKMGDI-QTLTG-SD--GQIRRICSAVN
>PER05_R/31-321
YD--QSCRNALSKIRSSVRTAIARERRMAASLIRMHFHDCFVHGCDASILLEGTS--TIESERDALPNFK-S
VRGFEVIDKAKSEVEK--VCPGIVSCADIIAVAARDASEYVGG--PKWAV-KVGRRDSTAAFKALANSGELP
GFKDTLDQLSGLFSKKGL-NTRDLVALS-GAHTIGQSQCFLFRDRL-YENSS-------DI--DAGFASTRK
-RRCP--TV-GGDGNLAAL--DLVTPNSFDNNYYKNLMQKKGLLVTDQVLF--GS----GASTDGIVSE---
YSKNRS-----KFAADFATAMIKMGNI-EPLTG-SN--GEIRKICSFVN
>PER52_R/35-324
YS--TSCPNLLSTVQTAVKSAVNSEARMGASILRLFFHDCFVNGCDGSILLDDTS--SFTGEQNAAPNRN-S
ARGFNVIDNIKSAVEK--ACPGVVSCADILAIAARDSVVALGG--PNWNV-KVGRRDARTASQAAANS-NIP
APTSSLSQLISSFSAVGL-STRDMVALS-GAHTIGQSRCTNFRARI-Y-NET-------NI--NAAFATTRQ
-RTCPRASG-SGDGNLAPL--DVTTAASFDNNYFKNLMTQRGLLHSDQVLF---N----GGSTDSIVRG---
YSNNPS-----SFNSDFTAAMIKMGDI-SPLTG-SS--GEIRKVCGRTN
>PER67_R/26-316
YK--ESCPSLFLVVRRVVKRAVAREPRMGASLLRLFFHDCFVNGCDGSLLLDDTP--SFLGEKTSGPSNN-S
VRGFEVIDKIKFKVEK--MCPGIVSCADILAITARDSVLLLGG--PGWSV-KLGRRDSTTANFAAANSGVIP
PPITTLSNLINRFKAQGL-STRDMVALS-GAHTIGRAQCVTFRNRI-YNASN--------I--DTSFAISKR
-RNCPATSG-SGDNKKANL--DVRSPDRFDHGFYKQLLSKKGLLTSDQVLF--NN----G-PTDSLVIA---
YSHNLN-----AFYRDFARAMIKMGDI-SPLTG-SN--GQIRQNCRRPN
>PER68_R/35-325
YS--DSCPSLLPTVRRVVQREVAKERRIAASLLRLFFHDCFVNGCDASILLDDTR--SFLGEKTAGPNNN-S
VRGYEVIDAIKSRVER--LCPGVVSCADILAITARDSVLLMGG--RGWSV-KLGRRDSITASFSTANSGVLP
PPTSTLDNLINLFRANGL-SPRDMVALS-GAHTIGQARCVTFRSRI-YNSTN--------I--DLSFALSRR
-RSCPAATG-SGDNNAAIL--DLRTPEKFDGSYFMQLVNHRGLLTSDQVLF--NG----G-STDSIVVS---
YSRSVQ-----AFYRDFVAAMIKMGDI-SPLTG-SN--GQIRRSCRRPN
>PER17_R/28-319
YS--ETCPEAESIVRREMKKAMIKEARSVASVMRFQFHDCFVNGCDASLLLDDTP--NMLGEKLSLSNID-S
LRSFEVVDDIKEALEK--ACPATVSCADIVIMAARDAVALTGG--PDWEV-KLGRKDSLTA-SQQDSDDIMP
SPRANATFLIDLFERFNL-SVKDMVALS-GSHSIGQGRCFSIMFRL-YNQSG-SGKPDPAL--EPSYRKKLD
-KLCP--LG-GDENVTGDL--DAT-PQVFDNQYFKDLVSGRGFLNSDQTLY--TN----L-VTREYVKM---
FSEDQD-----EFFRAFAEGMVKLGDL-Q--SG-RP--GEIRFNCRVVN
>PER11_R/35-335
YK--STCPTVFDVIKKEMECIVKEDPRNAAIIIRLHFHDCFVQGCDGSVLLDETE--TLQGEKKASPNIN-S
LKGYKIVDRIKNIIES--ECPGVVSCADLLTIGARDATILVGG--PYWDV-PVGRKDSKTASYELATTN-LP
TPEEGLISIIAKFYSQGLS-VEDMVALI-GAHTIGKAQCRNFRSRIYGDFQV-TSALNPV---SETYLASLR
-EICPASSG-EGDSNVTAI--DNVTPNLFDNSIYHTLLRGEGLLNSDQEMYTSLF----GIQTRRIVSK---
YAEDPV-----AFFEQFSKSMVKMGNILNSESL-AD--GEVRRNCRFVN
>PER40_R/55-348
YR--NSCPEAESIVYSWVETTVLEDPRMAASLLRLHFHDCFVNGCDASVLLDDTE--GLVGEKTAPPNLN-S
LRGFEVIDSIKSDIES--VCPETVSCADILAMAARDSVVVSGG--PRWEV-EVGRKDSRTASKQAATNG-LP
SPNSTVSTLISTFQNLGLS-QTDMVALS-GGHTLGKARCTSFTARLQ-PLQT-GQPANHGD--NLEFLESLQ
-QLCS-TVG-P-SVGITQL--DLVTPSTFDNQYYVNLLSGEGLLPSDQALAVQDP----GTR--AIVET---
YATDQS-----VFFEDFKNAMVKMGGI-P--GG-SN--SEIRKNCRMIN
>PER20_R/35-335
YK--ESCPLAEEIVKHNIEVAVLKDPRMAASLLRLQFHDCFVLGCDASVLLDTHG--DMLSEKQATPNLN-S
LRGFEVIDYIKYLLEE--ACPLTVSCSDILALAARDSVFLRGG--PWWEV-LLGRRDSLKASFAGANQF-IP
APNSSLDSLIINFKQQGLN-IQDLIALS-GAHTIGKARCVSFKQRIVQPNME-QTFYVDEFRRHSTFRRVLG
-SQC--KDS-SRDNELSPL--DIKTPAYFDNHYFINLLEGRGLLISDNVLVSEDH----EGEIFQKVWE---
YAVNQD-----LFFIDFVESMLKMGNI-NVLTG-IE--GEIRENCRFVN
>PER09_R/50-346
YQ--FSCPQADEIVMTVLEKAIAKEPRMAASLLRLHFHDCFVQGCDASILLDDSA--TIRSEKNAGPNKN-S
VRGFQVIDEIKAKLEQ--ACPQTVSCADILALAARGSTILSGG--PSWEL-PLGRRDSRTASLNGANTN-IP
APNSTIQNLLTMFQRKGL-NEEDLVSLS-GGHTIGVARCTTFKQRL-YNQNG-NNQPDETL--ERSYYYGLR
-SICP--PT-GGDNNISPL--DLASPARFDNTYFKLLLWGKGLLTSDEVLLTGNV----G-KTGALVKA---
YAEDER-----LFFQQFAKSMVNMGNI-QPLTG-FN--GEIRKSCHVIN
>PER36_R/46-341
YE--NSCPNAQAIVQSYVANAYFNDPRMAASILRLHFHDCFVNGCDASVLLDSSG--TMESEKRSNANRD-S
ARGFEVIDEIKSALEN--ECPETVSCADLLALVARDSIVICGG--PSWEV-YLGRRDAREASLIGSMEN-IP
SPESTLQTILTMFNFQGL-DLTDLVALL-GSHTIGNSRCIGFRQRL-YNHTG-NNDPDQTL--NQDYASMLQ
-QGCP--IS-GNDQNLFNL--DYVTPTKFDNYYYKNLVNFRGLLSSDEILF-TQS----I-ETMEMVKY---
YAENEG-----AFFEQFAKSMVKMGNI-SPLTG-TD--GEIRRICRRVN
>PER72_R/38-333
YD--QSCPKAQEIVQSIVAKAFEHDPRMPASLLRLHFHDCFVKGCDASILLDSSG--TIISEKRSNPNRN-S
ARGFELIEEIKHALEQ--ECPETVSCADILALAARDSTVITGG--PSWEV-PLGRRDARGASLSGSNND-IP
APNNTFQTILTKFKRQGL-DLVDLVSLS-GSHTIGNSRCTSFRQRL-YNQSG-NGKPDMTL--SQYYATLLR
-QRCP--RS-GGDQTLFFL--DFATPFKFDNHYFKNLIMYKGLLSSDEILF-TKN----K-QSKELVEL---
YAENQE-----AFFEQFAKSMVKMGNI-SPLTG-AK--GEIRRICRRVN
>PER49_R/35-330
YA--HSCPQVNEIVRSVVAKAVARETRMAASLLRLHFHDCFVQGCDGSLLLDSSG--RVATEKNSNPNSK-S
ARGFDVVDQIKAELEK--QCPGTVSCADVLTLAARDSSVLTGG--PSWVV-PLGRRDSRSASLSQSNNN-IP
APNNTFQTILSKFNRQGL-DITDLVALS-GSHTIGFSRCTSFRQRL-YNQSG-NGSPDMTL--EQSFAANLR
-QRCP--KS-GGDQILSVL--DIISAASFDNSYFKNLIENKGLLNSDQVLF--SS----NEKSRELVKK---
YAEDQG-----EFFEQFAESMIKMGNI-SPLTG-SS--GEIRKNCRKIN
>PER14_R/40-335
YR--SSCPRAEEIVRSVVAKAFERETRMAASLMRLHFHDCFVQGCDGSLLLDTSG--SIVTEKNSNPNSR-S
ARGFEVVDEIKAALEN--ECPNTVSCADALTLAARDSSVLTGG--PSWTV-PLGRRDSATASRAKPNKD-LP
EPDNLFDTIFLRFSNEGL-NLTDLVALS-GSHTIGFSRCTSFRQRL-YNQSG-SGSPDTTL--EKSYAAILR
-QRCP--RS-GGDQNLSEL--DINSAGRFDNSYFKNLIENMGLLNSDQVLF-SSN----E-QSRELVKK---
YAEDQE-----EFFEQFAESMIKMGKI-SPLTG-SS--GEIRKKCRKIN
>PER15_R/41-336
YR--SSCPRAEEIVRSVVAKAVARETRMAASLMRLHFHDCFVQGCDGSLLLDTSG--SIVTEKNSNPNSR-S
ARGFEVVDEIKAALEN--ECPNTVSCADALTLAARDSSVLTGG--PSWMV-PLGRRDSTSASLSGSNNN-IP
APNNTFNTIVTRFNNQGL-DLTDVVALS-GSHTIGFSRCTSFRQRL-YNQSG-NGSPDRTL--EQSYAANLR
-QRCP--RS-GGDQNLSEL--DINSAGRFDNSYFKNLIENMGLLNSDEVLF--SS----NEQSRELVKK---
YAEDQE-----EFFEQFAESMIKMGNI-SPLTG-SS--GEIRKNCRKIN
>PER12_G/49-339
YQ--KACPKVENIIRKELKKVFKRDIGLAAAILRIHFHDCFVQGCEASVLLAGSA--SGPGEQSSIPNLTLR
QQAFVVINNLRALVQK--KCGQVVSCSDILALAARDSVVLSGG--PDYAV-PLGRRDSLAFASQETTLNNLP
PPFFNASQLIADFANRNL-NITDLVALS-GGHTIGIAHCPSFTDRL-YPNQD------PTM--NQFFANSLK
-RTCP---T-ANSSNTQVN--DIRSPDVFDNKYYVDLMNRQGLFTSDQDLF--VD----K-RTRGIVES---
FAIDQQ-----LFFDYFTVAMIKMGQM-SVLTG-TQ--GEIRSNCSARN
>PER48_S/73-371
YR--ESCPTAEKIIAKAIRDIYNVTPSVAPPIIRLLFHDCFIEGCDASVLLDADE--AHTSEKDASPNLS--
LKGFDVIDAVKSELEN--VCPGVVSCADLLVLAAREAVLVAGG--PFYPL-ETGRKDSAAAYRDFAEHE-LP
APDATLSVILQRFSFRGF-NERETVSLF-GAHSIGITHCTFFKNRL-YNFSA-TGKPDPEL--NPGFLQELK
-TKCPFSVSTSSPSAPPDIGLPPSLPASFGTRYFRRLMQNKGLMSSDQQLM--GS----E-VTEMWVRA---
YASDPL-----LFRREFAMSMMKLSSY-NVLTG-PL--GQVRTSCSKAL
>PER47_T/42-325
YM--MSCPFAEQIVKNSVNNALQADPTLAAGLIRMLFHDCFIEGCDASILLDSTK--DNTAEKDSPANLS--
LRGYEIIDDAKEKIEN--RCPGVVSCADIVAMAARDAVFWAGG--PYYDI-PKGRFDGKRSKIEDTRN--LP
SPFLNASQLIQTFGQRGF-TPQDVVALS-GAHTLGVARCSSFKARL--------TVPDSSL--DSTFANTLS
-KTCS-----AGDNAEQPF---DATRNDFDNAYFNALQMKSGVLFSDQTLF--NT----P-RTRNLVNG---
YALNQA-----KFFFDFQQAMRKMSNL-DVKLG-SQ--GEVRQNCRSIN
>PER64_T/28-317
YD--HTCPQADHIVTNAVKKAMSNDQTVPAALLRMHFHDCFVRGCDGSVLLDSKG--KNKAEKDGPPNIS--
LHAFYVIDNAKKALEE--QCPGIVSCADILSLAARDAVALSGG--PTWAV-PKGRKDGRISKAIETRQ--LP
APTFNISQLRQNFGQRGL-SMHDLVALS-GGHTLGFAHCSSFQNRL-HKFNT-QKEVDPTL--NPSFAARLE
-GVCP--AH-NTVKNAGSN--MDGTVTSFDNIYYKMLIQGKSLFSSDESLL--AV----P-STKKLVAK---
YANSNE-----EFERAFVKSMIKMSSI----SG-NG--NEVRLNCRRVR
>PER66_K/31-322
YD--QSCPAAEKIILETVRNATLYDPKVPARLLRMFFHDCFIRGCDASILLDSTR--SNQAEKDGPPNIS--
VRSFYVIEDAKRKLEK--ACPRTVSCADVIAIAARDVVTLSGG--PYWSV-LKGRKDGTISRANETRN--LP
PPTFNVSQLIQSFAARGL-SVKDMVTLS-GGHTIGFSHCSSFESRL-QNFSK-FHDIDPSM--NYAFAQTLK
-KKCPRTSNRGKNAGTVLD----STSSVFDNVYYKQILSGKGVFGSDQALL--GD----S-RTKWIVET---
FAQDQK-----AFFREFAASMVKLGNF-GVKET-----GQVRVNTRFVN
>PER01_T/31-325
YR--SKCPKAEEIVRGVTVQYVSRQKTLAAKLLRMHFHDCFVRGCDGSVLLKSA---KNDAERDAVPNLTL-
-KGYEVVDAAKTALER--KCPNLISCADVLALVARDAVAVIGG--PWWPV-PLGRRDGRISKLNDALLN-LP
SPFADIKTLKKNFANKGL-NAKDLVVLS-GGHTIGISSCALVNSRL-YNFTG-KGDSDPSM--NPSYVRELK
-RKCP--PT--DFRTSLNM--DPGSALTFDTHYFKVVAQKKGLFTSDSTLL--DD----I-ETKNYVQTQAI
LPPVFS-----SFNKDFSDSMVKLGFV-QILTG-KN--GEIRKRCAFPN
>PER02_T/31-325
YR--SKCPKAEEIVRGVTVQYVSRQKTLAAKLLRMHFHDCFVRGCDGSVLLKSA---KNDAERDAVPNLTL-
-KGYEVVDAAKTALER--KCPNLISCADVLALVARDAVAVIGG--PWWPV-PLGRRDGRISKLNDALLN-LP
SPFADIKTLKKNFANKGL-NAKDLVVLS-GGHTIGISSCALVNSRL-YNFTG-KGDSDPSM--NPSYVRELK
-RKCP--PT--DFRTSLNM--DPGSALTFDTHYFKVVAQKKGLFTSDSTLL--DD----I-ETKNYVQTQAI
LPPVFS-----SFNKDFSDSMVKLGFV-QILTG-KN--GEIRKRCAFPN
>PER27_T/31-321
YS--KTCPQLEGIVKKVVFDAMNKAPTLGAPLLRMFFHDCFVRGCDGSVLLDKP---NNQGEKSAVPNLSL-
-RGFGIIDDSKAALEK--VCPGIVSCSDILALVARDAMVALEG--PSWEV-ETGRRDGRVSNINE--VN-LP
SPFDNITKLISDFRSKGL-NEKDLVILS-GGHTIGMGHCPLLTNRL-YNFTG-KGDSDPSL--DSEYAAKLR
-KKCK--PT--DTTTALEM--DPGSFKTFDLSYFTLVAKRRGLFQSDAALL--DN----S-KTRAYVLQQ--
IRTHGS-----MFFNDFGVSMVKMGRT-GVLTG-KA--GEIRKTCRSAN
>PER56_T/37-329
YD--KACPKAELIVKKSVFEAVKNDRTIAAPLLRMFFHDCFVRGCEGSVLLELK---NKKDEKNSIPNLTL-
-RGFEIIDNVKAALEK--ECPGIVSCSDVLALVARDAMVALNG--PSWEV-ETGRRDGLVTNITEALLN-LP
SPFNNISSLITQFQSKGL-DKKDLVVLS-GGHTIGNGHCPQITNRL-YNFTG-KGDSDPNL--DTEYAVKLR
-GKCK--PT--DTTTALEM--DPGSFKTFDESYFKLVSQRRGLFQSDAALL--DN----Q-ETKSYVLKS--
LNSDGS-----TFFKDFGVSMVKMGRI-GVLTG-QV--GEVRKKCRMVN
>PER39_S/30-326
YD--QTCPYAEKIVQDVVNQHINNAPSLAAGLIRMHFHDCFVRGCDGSILINATSS-NQQVEKLAPPNLT--
VRGFDFIDKVKSALES--KCPGIVSCADIITLATRDSIVAIGG--PTWNV-PTGRRDGRISNFAEAMNN-IP
PPFGNFTTLITLFGNQGL-DVKDLVLLS-GAHTIGVSHCSSFSNRL-FNFTG-VGDQDPSL--DSEYADNLK
SRRCL--SI-ADNTTKVEM--DPGSRNTFDLSYYRLVLKRRGLFESDAALT--MN----P-AALAQVKR---
FAGGSEQ----EFFAEFSNSMEKMGRI-GVKTG-SD--GEIRRTCAFVN
>PER03_S/31-325
YA--NSCPNAEKIVQDFVSNHVSNAPSLAAALIRMHFHDCFVRGCDGSVLINST---SGNAERDATPNLTV-
-RGFGFIDAIKSVLEA--QCPGIVSCADIIALASRDAVVFTGG--PNWSV-PTGRRDGRISNAAEALAN-IP
PPTSNITNLQTLFANQGL-DLKDLVLLS-GAHTIGVSHCSSFTNRL-YNFTG-RGGQDPAL--DSEYAANLK
-SRKC--PSLNDNKTIVEM--DPGSRKTFDLSYYQLVLKRRGLFQSDSALT--TN----P-TTLSNINRI--
LTGSVG-----SFFSEFAKSMEKMGRI-NVKTG-SA--GVVRRQCSVAN
>PER30_S/34-328
YA--KSCPNAEKIISDHIQNHIHNGPSLAAPLIRMHFHDCFVRGCDGSVLINSTSG-N--AERDAPPNLT--
LRGFGFVERIKALLEK--VCPKTVSCADIIALTARDAVVATGG--PSWSV-PTGRRDGRISNKTEATNN-IP
PPTSNFTTLQRLFKNQGL-NLKDLVLLS-GAHTIGVSHCSSMNTRL-YNFST-TVKQDPSL--DSQYAANLK
ANKCK--SL-NDNSTILEM--DPGSSRSFDLSYYRLVLKRRGLFQSDSALT--TN----S-ATLKVIND---
LVNGSEK----KFFKAFAKSMEKMGRV-KVKTG-SA--GVIRTRCSVAG
>PER24_S/51-350
YH--NSCPGAEDIVRQIVWKKVEANRSLAPKLLRVHYHDCFVRGCDASLLLDSVAG-KAVSEKEARPNLS--
LSGFEIIDEIKYILEK--RCPNTVSCADILTLAARDAVSYEFE-RPLWNV-FTGRVDGRVSLATEAARD-LP
SAGANFTTLQKLFAESDL-DVVDLVALS-GAHTIGIAHCGVFGRRL-LNFTG-KGDTDPSL--NPSYASFLK
-SECSDKSLRLNPSAVVGM--DPTGPLAFDSGYFVSLLKNKGLFTSDAALL--TD----P-SAAHIASV---
FQNSG------AFLAQFGRSMIKMSSI-KVLTL-GDQGGEIRKNCRLVN
>PER08_T/27-309
YE--GTCPPAESIVGRVVFNHWDRNRTVTAALLRMQFHDCVVKGCDASLLIDPTT--ERPSEKSVGRNAGVR
--GFEIIDEAKKELEL--VCPKTVSCADIVTIATRDSIALAGG--PKFKV-RTGRRDGLRSNPSDVK---LL
GPTVSVATSIKAFKSIGF-NVSTMVALIGGGHTVGVAHCSLFQDRI-K---------DPKM--DSKLRAKLK
-KSCR--GP-NDPSVF--M--DQNTPFRVDNEIYRQMIQQRAILRIDDNLI--RD----G-STRSIVSD---
FAYNNK-----LFKESFAEAMQKMGEI-GVLTG-DS--GEIRTNCRAFN
>PER44_S/27-309
YS--RSCPRAESIVASVVANRFRSDKSITAAFLRMQFHDCFVRGCDASLLIDPRP--GRPSEKSTGPNASVR
--GYEIIDEAKRQLEA--ACPRTVSCADIVTLATRDSVALAGG--PRFSV-PTGRRDGLRSNPNDVN---LP
GPTIPVSASIQLFAAQGM-NTNDMVTLIGGGHSVGVAHCSLFQDRL-S---------DRAM--EPSLKSSLR
-RKCS--SP-NDPTTF--L--DQKTSFTVDNAIYGEIRRQRGILRIDQNLG--LD----R-STSGIVSG---
YASSNT-----LFRKRFAEALVKMGTI-KVLTG-RS--GEIRRNCRVFN
>PER28_S/28-321
YS--ESCPNAETIVENLVRQQFARDPSITAALTRMHFHDCFVQGCDASLLIDPTT--SQLSEKNAGPNFSVR
--GFELIDEIKTALEA--QCPSTVSCSDIVTLATRDAVFLGGG--PSYVV-PTGRRDGFVSNPEDANEI-LP
PPFISVEGMLSFFGNKGM-NVFDSVALL-GAHTVGIASCGNFVDRV-TNFQG-TGLPDPSM--DPTLAGRLR
-NTCA--VP-GGFAALDQS--MPVTPVSFDNLFFGQIRERKGILLIDQLIA--SD----P-ATSGVVLQ---
YASNNE-----LFKRQFAIAMVKMGAV-DVLTG-SA--GEIRTNCRAFN
>PER57_T/29-313
YS--QSCPQAETIVRNLVRQRFGVTPTVTAALLRMHFHDCFVKGCDASLLIDSTN-----SEKTAGPNGSVR
--EFDLIDRIKAQLEA--ACPSTVSCADIVTLATRDSVALAGG--PSYSI-PTGRRDGRVSNNLDVT---LP
GPTISVSGAVSLFTNKGM-NTFDAVALL-GAHTVGQGNCGLFSDRI-TSFQG-TGRPDPSM--DPALVTSLR
-NTCR---N-SATAALDQS-----SPLRFDNQFFKQIRKRRGVLQVDQRLA--SD----P-QTRGIVAR---
YANNNA-----FFKRQFVRAMVKMGAV-DVLTG-RN--GEIRRNCRRFN
>PER60_S/33-325
YS--QNCQNVENIVSKVVGEAFIKDSSIAPAMIRLYFHDCFSNGCDASLLLD-----GSNSEKKASPNLS--
VRGYEVIDDIKSAVEK--ECDRVVSCADIIALATRDLVTLASGGKTRYEI-PTGRLDGKISSALLVD---LP
SPKMTVAETAAKFDQRKL-SLNDMVLLL-GGHTIGVTHCSFIMDRL-YNFQN-TQKPDPSM--DPKLVEELS
-AKCPKSSS-TDGIISLDQ--NATSSNTMDVSFYKEIKVSRGVLHIDQKLA--ID----D-LTSKMVTD---
IANGN------DFLVRFGQAMVNLGSV-RVISKPKD--GEIRRSCRSTC
>PER26_S/40-335
YKVYNTCENAENFVRHQVEIFYKNDKSIAPKLLRLLYSDCFVSGCDASVLLE-----GPNSEKMAPQNRG--
LGGFVLIDKIKIVLEQ--RCPGVVSCADILNLATRDAVHLAGA--PSYPV-FTGRRDGLTSDKQTVD---LP
SPSISWDQAMSYFKSRGL-NVLDMATLL-GSHSMGRTHCSYVVDRL-YNYNK-TGKPSPTM--NKYFLSEMA
-KQCPPRTRKGQTDPLVYLNPDSGSNHSFTSSFYSRILSNKSVLEVDQQLL--YN----D-DTKQISKE---
FSEGFE-----DFRKSFALSMSKMGAI-NVLTK-TE--GEIRKDCRHIN
>PER61_S/40-335
YKLTNTCDDAETYIRYQVEKFYKNDSSIAPKLLRLLYSDCMVNGCDGSILLQ-----GPNSERTAPQNRG--
LGGFVIIDKIKQVLES--RCPGVVSCADILNLATRDAVHMAGA--PSYPV-FTGRRDGGTLNADAVD---LP
SPSISVDESLAYFKSKGL-DVLDMTTLL-GAHSMGKTHCSYVVDRL-YNFKN-TGKPDPTM--NTTLVSQLR
-YLCPPRTQKGQTDPLVYLNPDSGSSNRFTSSYYSRVLSHNAVLRVDQELL--NN----D-DSKEITQE---
FASGFE-----DFRKSFALAMSRMGSI-NVLTG-TA--GEIRRDCRVTN
>PER13_G/29-319
YS--ETCPSAESIVRDVVQQAVTNDPGKAAVLLRLQFHDCFVEGCDGSILIKHG---GNDDERFAAGNAG--
VAGFDVIDEAKSELER--FCPGVVSCADIVALAARDAIAEAKG--PFYEV-PTGRRDGLIANVDHAKN--LP
DVQDSINTLKSKFREKGL-SDQDLVLLSAGAHTIGTTACFFVIPRL--------DAQDPTI--NPEFFQILR
-SKCP--QG-GDVNVRIPL--DWDSQFVFDNQIFQNIKNGRGVILSDSVLY--QD----N-NMKKIIDS---
YLET-NQSSKANFAADFTKAMIKMGAI-GVKIG-AE--GEIRRLCSATN
>PER43_N/31-326
YS--NTCPQAESIVKRVVSGAALSDPNLPAILLRLHFHDCFVEGCDGSILVNNG---AI-SEKNAFGHEG--
VRGFEIVEAVKAELEA--ACPGVVSCSDIVALAARDAISLANG--PAYEV-PTGRRDGRVSNMSLAKD--MP
EVSDSIEILKAKFMQKGL-NAKDLVLLSA-AHTIGTTACFFMSKRL-YDFLP-GGQPDPTI--NPTFLPELT
-TQCP--QN-GDINVRLPI--DRFSERLFDKQILQNIKDGFAVLQTDAGLY--ED----V-TTRQVVDS---
YLGMLNPFFGPTFESDFVKAIVKMGKI-GVKTG-FK--GEIRRVCSAFN
>PER25_T/34-328
YS--TSCPKAESIVRSTVESHFDSDPTISPGLLRLHFHDCFVQGCDGSVLIK-----GKSAEQAALPNLG--
LRGLEVIDDAKARLEA--VCPGVVSCADILALAARDSVDLSDG--PSWRV-PTGRKDGRIS-LATEASN-LP
SPLDSVAVQKQKFQDKGL-DTHDLVTLL-GAHTIGQTDCLFFRYRL-YNFTV-TGNSDPTI--SPSFLTQLK
-TLCP--PN-GDGSKRVAL--DIGSPSKFDESFFKNLRDGNAILESDQRLW--SD----A-ETNAVVKK---
YASRLRGLLGFRFDYEFGKAMIKMSSI-DVKTD-VD--GEVRKVCSKVN
>PER62_K/30-319
YS--TTCPNAETIVRTTVASHFGSDPKVAPGLLRMHNHDCFVQGCDGSVLLS-----GPNSERTAGANVN--
LHGFEVIDDAKRQLEA--ACPGVVSCADILALAARDSVSLTNG--QSWQV-PTGRRDGRVS-LASNVNN-LP
SPSDSLAIQQRKFSAFRL-NTRDLVTLVGGGHTIGTAACGFITNRI-FN-SS-GNTADPTM--DQTFVPQLQ
-RLCP--QN-GDGSARVDL--DTGSGNTFDTSYFINLSRNRGILQSDHVLW--TS----P-ATRSIVQE---
FMAPRG-----NFNVQFARSMVKMSNI-GVKTG-TN--GEIRRVCSAVN
>PER69_A/42-331
YG--NRCRNVESIVRSVVQSHVRSIPANAPGILRMHFHDCFVHGCDGSVLLA-----GNTSERTAVPNRS--
LRGFEVIEEAKARLEK--ACPRTVSCADILTLAARDAVVLTGG--QRWEV-PLGRLDGRIS-QASDV-N-LP
GPSDSVAKQKQDFAAKTL-NTLDLVTLV-GGHTIGTAGCGLVRGRF-VNFNG-TGQPDPSI--DPSFVPLIL
-AQCP--QN---GGTRVEL--DEGSVDKFDTSFLRKVTSSRVVLQSDLVLW--KD----P-ETRAIIER---
LLGLRRPSL--RFGTEFGKSMVKMSLI-EVKTG-SD--GEIRRVCSAIN
>PER70_A/39-330
YG--SACWNVESIVRSVVESNYLANPANAPGILRMHFHDCFVQGCDASVLLA-----GPNSERTAIPNLS--
LRGFNVIEEAKTQLEI--ACPRTVSCADILALAARDFVHLAGG--PWWPV-PLGRLDGR---ISLASNVILP
GPTDSVAVQKLRFAEKNL-NTQDLVVLA-AGHTIGTAGCIVFRDRF-FNYDN-TGSPDPTI--APSFVPLIQ
-AQCP--LN-GDPATRVVL--DTGSGDQFDTSYLNNLKNGRGLLESDQVLW--TN----L-ETRPIVER---
LLGLRFPFL--IFGLEFARSMTKMSQI-EIKTG-LD--GEIRRVCSAVN
>PER18_S/36-329
YA--GSCPGAELIVRNTVRSASSSDPSVLGKLLRLIFHDCFVQGCDGSVLIR-----GNGTERSDPGNAS--
LGGFAVIESVKNILEI--FCPGTVSCADILVLAARDAVEALGG--PVVPI-PTGRRDGRVSMAANVRPN-II
DTDFTVDKMINIFSSKGL-SVHDLVVLS-GAHTIGAAHCNTFNSRFKLDPKGNLELIDASL--DNSYAQTLV
-NKCS--SSLDPTTTVVDN--DPETSSTFDNQYYKNLLAHKGLFQTDSALM--ED----D-RTRKIVEI---
LANDQE-----SFFDRWTESFLKMSLM-GVRVG-EE--GEIRRSCSAVN
>PER46_T/34-326
YA--SSCSVAEFLVRNTVRSATSSDPTIPGKLLRLFFHDCFVQGCDASVLIQ-----GNSTEKSDPGNAS--
LGGFSVIDTAKNAIEN--LCPATVSCADIVALAARDAVEAAGG--PVVEI-PTGRRDGKESMAANVRPN-II
DTDFTLDQMIDAFSSKGL-SIQDLVVLS-GAHTIGASHCNAFNGRFQRDSKGNFEVIDASL--DNSYAETLM
-NKCS--SS-ESSSLTVSN--DPETSAVFDNQYYRNLETHKGLFQTDSALM--ED----N-RTRTMVEE---
LASDEE-----SFFQRWSESFVKLSMV-GVRVG-ED--GEIRRSCSSVN
>PER07_S/56-345
YD--RICPDFEKIVVTKVREWTKSDSSLGPALLRLIFHDCGVTGCDASVLLD-----YEGTERRSPASKT--
LRGFELIDDIKSEMEK--SCPGKVSCADILTSASRAATVQLGG--PYWPN-VYGRRDSKHSYARDVEK--VP
SGRRDVTALLETFQSYGL-NVLDLVVLS-GAHTIGKASCGTIQSRL-YNYNA-TSGSDPSI--DAKYADYLQ
-RRCRWASE------TVDL--DPVTPAVFDNQYYINLQKHMGVLSTDQELV--KD----P-RTAPLVKT---
FAEQSPQ----IFRQQFAVSMAKLVNV-GVLTG-EDRVGEIRKVCSKSN
>PER29_T/43-339
YE--KTCPKVEEIVRSSLSSMFILDPTSPAALLRLMFHDCQVQGCDASILLEPIRD-QQFTELDSAKNFG--
IRKRDLVGSIKTSLEL--ECPKQVSCSDVIILAARDAVALTGG--PLISV-PLGRKDSLSTPSKHVADSELP
PSTADVDTTLSLFANKGM-TIEESVAIM-GAHTIGVTHCNNVLSRF-----DNANATSENM--DPRFQTFLR
-VACPEFSP-TSQAAEATFVPNDQTSVIFDTAYYDDAIAGRGNLRIDSEIG--AD----P-RTRPFVEA---
FAADQD-----RFFNAFSSAFVKLSSY-KVLTG-NE--GVIRSVCDKVD
>PER21_N/35-327
YK--ESCPKAEEIIRQQVETLYYKHGNTAVSWLRNLFHDCVVKSCDASLLLETAR--GVESEQKSKRSFG--
MRNFKYVKIIKDALEK--ECPSTVSCADIVALSARDGIVMLKG--PKIEMIKTGRRDSRGSYLGDVETL-IP
NHNDSLSSVISTFNSIGI-DVEATVALL-GAHSVGRVHCVNLVHRL-------YPTIDPTL--DPSYALYLK
-KRCP--SPTPDPNAVLYSRNDRETPMVVDNMYYKNIMAHKGLLVIDDELA--TD----P-RTAPFVAK---
MAADNN-----YFHEQFSRGVRLLSET-NPLTG-DQ--GEIRKDCRYVN
>PER42_N/36-327
YK--DTCPQAEDIVREQVKLLYKRHKNTAFSWLRNIFHDCAVESCDASLLLDSTR--RELGEKEHDRSFG--
LRNFRYIEEIKEALER--ECPGVVSCSDILVLSAREGIEAVGG--PYIPL-KTGRRDGLKSRTDMLESY-LP
DHNESISVVLEKFKSIGI-DTPGLVALL-GSHSVGRTHCVKLVHRL-------YPEVDPSL--NPDHVPHML
-HKCP--DSIPDPKAVQYVRNDRGTPMVLDNNYYRNILDNKGLLLVDHQLA--HD----K-RTRPIVKK---
MAKDQA-----YFFKEFTRAIQILSEN-NPLTG-SK--GEIRKQCNLAN
>PER41_T/31-322
YQ--KTCPDFNKIVRETVTPKQGQQPTTAAGTLRLFFHDCFMEGCDASVLIATNS--FNKAERDDDLNESLP
GDAFDIVTRIKTALEL--SCPGVVSCADILAQATRDLVTMVGG--PFYEV-KLGRKDGFESKAHKVKGN-LP
LANQSVPDMLSIFKKNGF-TLKELVALS-GGHTIGFSHCKEFSNRI-FPKVD-P----E-L--NAKFAGVLK
-DLCK--NFETNKTMAAFL--DPVTPGKFDNMYFKNLKRGLGLLASDHILF--KD----P-STRPFVEL---
YANNQT-----AFFEDFARAMEKLGRV-GVKGE-KD--GEVRRRCDHFN
>PER65_T/38-330
YQ--KTCPDFHKIVREAVTTKQVQQPTTAAGTLRLFFHDCFLEGCDASVLIATNS--FNKAERDDDLNDSLP
GDAFDIVTRIKTALEL--SCPGVVSCADILAQATRDLVTMVGG--PYFDV-KLGRKDGFESKAHKVRGN-VP
MANQTVPDIHGIFKKNGF-SLREMVALS-GAHTIGFSHCKEFSDRL-YGSRA-----DKEI--NPRFAAALK
-DLCK--NHTVDDTIAAFN--DVMTPGKFDNMYFKNLKRGLGLLASDHILI--KD----N-STKPFVDL---
YATNET-----AFFEDFARAMEKLGTV-GVKGD-KD--GEVRRRCDHFN
>PER06_T/27-322
YT--KTCPEFEETLVQIVTDKQIAAPTTAVGTLRLFFHDCMVDGCDASILVASTP--RKTSERDADINRSLP
GDAFDVITRIKTAVEL--KCPNIVSCSDILVGATRSLISMVGG--PRVNV-KFGRKDSLVSDMNRVEGK-LA
RPNMTMDHIISIFESSGL-TVQEMVALV-GAHTIGFSHCKEFASRI-FNKSD-QNGPVE-M--NPKYAAELR
-KLCA--NYTNDEQMSAFN--DVFTPGKFDNMYYKNLKHGYGLLQSDHAIA--FD----N-RTRSLVDL---
YAEDET-----AFFDAFAKAMEKVSEK-NVKTG-KL--GEVRRRCDQYN
>PER31_T/26-316
YS--KTCPRFLDIIRDTITNKQITNPTTAAAVIRLFFHDCFPNGCDASVLISSTA--FNTAERDSSINLSLP
GDGFDVIVRAKTALEL--ACPNTVSCSDIISVATRDLLITVGG--PYYDV-FLGRRDSRTSKSSLLTDL-LP
LPSTPISKIIQQFESKGF-TVQEMVALS-GAHSIGFSHCKEFVGRV-GRNNT------G-Y--NPRFAVALK
-KACA--NYPKDPTISVFN--DIMTPNKFDNMYYQNLKKGLGLLESDHGLY--SD----P-RTRYFVDL---
YAKNQD-----LFFKDFAKAMQKLSLF-GIQTG-RR--GEIRRRCDAIN
>PER63_T/37-328
YS--KSCPKFLDIIRETITNKQISTPTTAAAALRLFFHDCFPNGCDASVLVSSTA--FNTAERDSSINLSLP
GDGFDVVIRAKTALEL--ACPNTVSCSDIIAVAVRDLLVTVGG--PYYEI-SLGRRDSRTSKSSLVSDL-LP
LPSMQISKLIDQFSSRGF-SVQEMVALS-GAHTIGFSHCKEFTNRV-NPNNS-T----G-Y--NPRFAVALK
-KACS--NSKNDPTISVFN--DVMTPNKFDNMYFQNIPKGLGLLESDHGLF--SD----P-RTRPFVEL---
YARDQS-----RFFNDFAGAMQKLSLH-GVLTG-RR--GEIRRRCDAIN
>PER19_I/47-346
YS--KKCPQLETLVGSVTSQRFKEVPISAPATIRLFFHDCFVEGCDGSILIETKKGSKKLAEREAYENKELR
EEGFDSIIKAKALVES--HCPSLVSCSDILAIAARDFIHLAGG--PYYQV-KKGRWDGKRSTAKNVPPN-IP
RSNSTVDQLIKLFASKGL-TVEELVVLS-GSHTIGFAHCKNFLGRL-YDYKG-TKRPDPSL--DQRLLKELR
-MSCP--FSGGSSGVVLPL--DATTPFVFDNGYFTGLGTNMGLLGSDQALF--LD----P-RTKPIALE---
MARDKQ-----KFLKAFGDAMDKMGSI-GVKRGKRH--GEIRTDCRVFL
>PER55_T/37-330
YA--STCPSVELIVKQAVTTKFKQTVTTAPATLRMFFHDCFVEGCDASVFIASE---NEDAEKDADDNKSLA
GDGFDTVIKAKTAVES--QCPGVVSCADILALAARDVVVLVGG--PEFKV-ELGRRDGLVSKASRVTGK-LP
EPGLDVRGLVQIFASNGL-SLTDMIALS-GAHTIGSSHCNRFANRL-HNFST-FMPVDPTM--DPVYAQQLI
-QACS--DP--NPDAVVDI--DLTSRDTFDNSYYQNLVARKGLFTSDQALF--ND----L-SSQATVVR---
FANNAE-----EFYSAFSSAMRNLGRV-GVKVG-NQ--GEIRRDCSAFN
>PER16_V/30-323
YR--KSCPNVETIVRNAVRQKFQQTFVTAPATLRLFFHDCFVRGCDASILLAS------PSEKDHPDDKSLA
GDGFDTVAKAKQALDRDPNCRNKVSCADILALATRDVVVLTGG--PNYPV-ELGRRDGRLSTVASVQHS-LP
QPSFKLDQLNTMFARHGL-SQTDMIALS-GAHTIGFAHCGKFSKRI-YNFSP-KRPIDPTL--NIRYALQLR
-QMCP--IR-VDLRIAINM--DPTSPNTFDNAYFKNLQKGMGLFTSDQVLF--SD----E-RSRSTVNS---
FASSEA-----TFRQAFISAITKLGRV-GVKTG-NA--GEIRRDCSRVN
>PER45_V/32-325
YQ--NSCPNVETIVRNAVRQKFQQTFVTAPATLRLFFHDCFVRGCDASIMIAS------PSERDHPDDMSLA
GDGFDTVVKAKQAVDSNPNCRNKVSCADILALATREVVVLTGG--PSYPV-ELGRRDGRISTKASVQSQ-LP
QPEFNLNQLNGMFSRHGL-SQTDMIALS-GAHTIGFAHCGKMSKRI-YNFSP-TTRIDPSI--NRGYVVQLK
-QMCP--IG-VDVRIAINM--DPTSPRTFDNAYFKNLQQGKGLFTSDQILF--TD----Q-RSRSTVNS---
FANSEG-----AFRQAFITAITKLGRV-GVLTG-NA--GEIRRDCSRVN
>PER35_V/32-329
YS--KTCPNVEQIVRNAVQKKIKKTFVAVPATLRLFFHDCFVNGCDASVMIQSTP--KNKAEKDHPDNISLA
GDGFDVVIQAKKALDSNPSCRNKVSCADILTLATRDVVVAAGG--PSYEV-ELGRFDGLVSTASSVEGN-LP
GPSDNVDKLNALFTKNKL-TQEDMIALS-AAHTLGFAHCGKVFKRI-HKFNG-INSVDPTL--NKAYAIELQ
-KACP--KN-VDPRIAINM--DPVTPKTFDNTYFKNLQQGKGLFTSDQVLF--TD----G-RSRPTVNA---
WASNST-----AFNRAFVIAMTKLGRV-GVKNS-SN--GNIRRDCGAFN
>PER73_V/32-329
YG--NSCPNVEQIVKKVVQEKIKQTFVTIPATLRLFFHDCFVNGCDASVMIQSTP--TNKAEKDHPDNISLA
GDGFDVVIKAKKALDAIPSCKNKVSCADILALATRDVVVAAKG--PSYAV-ELGRFDGLVSTAASVNGN-LP
GPNNKVTELNKLFAKNKL-TQEDMIALS-AAHTLGFAHCGKVFNRI-YNFNL-THAVDPTL--NKAYAKELQ
-LACP--KT-VDPRIAINM--DPTTPRQFDNIYFKNLQQGKGLFTSDQVLF--TD----G-RSKPTVND---
WAKNSV-----AFNKAFVTAMTKLGRV-GVKTR-RN--GNIRRDCGAFN
>PER50_T/32-329
YA--GSCPNVEQIVRNAVQKKVQQTFTTIPATLRLYFHDCFVNGCDASVMIASTN--NNKAEKDHEENLSLA
GDGFDTVIKAKEALDAVPNCRNKVSCADILTMATRDVVNLAGG--PQYDV-ELGRLDGLSSTAASVGGK-LP
HPTDDVNKLTSLFAKNGL-SLNDMIALS-GAHTLGFAHCTKVFNRI-YTFNK-TTKVDPTV--NKDYVTELK
-ASCP--RN-IDPRVAINM--DPTTPRQFDNVYYKNLQQGKGLFTSDQVLF--TD----R-RSKPTVDL---
WANNGQ-----LFNQAFINSMIKLGRV-GVKTG-SN--GNIRRDCGAFN
>PER51_T/32-329
YA--GTCPNVEQIVRNAVQKKIQQTFTTIPATLRLYFHDCFVNGCDASVMIASTN--TNKAEKDHEDNLSLA
GDGFDTVIKAKEAVDAVPNCRNKVSCADILTMATRDVVNLAGG--PQYAV-ELGRRDGLSSSASSVTGK-LP
KPTFDLNQLNALFAENGL-SPNDMIALS-GAHTLGFAHCTKVFNRL-YNFNK-TNNVDPTI--NKDYVTELK
-ASCP--QN-IDPRVAINM--DPNTPRQFDNVYYKNLQQGKGLFTSDQVLF--TD----S-RSKPTVDL---
WANNGQ-----LFNQAFISSMIKLGRV-GVKTG-SN--GNIRRDCGAFN
